# Supplementary material for: Polychlorinated Biphenyls and Semen Quality in Healthy Young Men Living in a Contaminated Area
Source: Toxics. 2023 Dec 20;12(1):6. doi: 10.3390/toxics12010006 (PMC10820147; doi:10.3390/toxics12010006)
Supplement: Supplementary file 1 [file toxics-12-00006-s001.zip]

Archive with 1 entries (1 files):
- toxics-2758589-SI.pdf
